# Supplementary material for: Immunocyte Populations Observed from Birth to Weaning in Blood, Spleen and Mesenteric Lymph Nodes of Piglets
Source: Animals (Basel). 2022 Jun 3;12(11):1445. doi: 10.3390/ani12111445 (PMC9179378; doi:10.3390/ani12111445)
Supplement: Supplementary file 1 [file animals-12-01445-s001.zip]

Archive with 1 entries (1 files):
- animals-1672575-supplementary.pdf
